# Supplementary material for: Opportunities for Increased Nitrogen Use Efficiency in Wheat for Forage Use
Source: Plants (Basel). 2020 Dec 9;9(12):1738. doi: 10.3390/plants9121738 (PMC7764361; doi:10.3390/plants9121738)
Supplement: Supplementary file 1 [file plants-09-01738-s001.zip]

Archive with 1 entries (1 files):
- plants-1003796-supplementary.tif
